# Supplementary material for: Effects of table tennis multi-ball training on dynamic posture control
Source: PeerJ. 2019 Jan 16;6:e6262. doi: 10.7717/peerj.6262 (PMC6339480; doi:10.7717/peerj.6262)
Supplement: Data S1 — Multi-ball training in each phase applied for data analyses and preparation for the detailed investigation shown in Fig. 4 and Table 1. [file peerj-07-6262-s001.xls]

## Sheet: Sheet1
Male	Warm-up end	Phase Ⅰ	Phase Ⅱ	Phase Ⅲ		Male	Warm-up end	Phase Ⅰ	Phase Ⅱ	Phase Ⅲ
1	9	13	16	19		1	10	15	18	20
2	10	14	16	18		2	11	15	17	19
3	9	14	15	18		3	10	14	17	19
4	11	15	18	20		4	12	16	18	20
5	9	13	16	19		5	9	13	16	19
6	10	14	15	17		6	11	16	17	19
Mean	9.66667	13.8333	16	18.5		Mean	10.5	14.8333	17.1667	19.3333
