# Supplementary material for: Effects of table tennis multi-ball training on dynamic posture control
Source: PeerJ. 2019 Jan 16;6:e6262. doi: 10.7717/peerj.6262 (PMC6339480; doi:10.7717/peerj.6262)
Supplement: Data S2 [file peerj-07-6262-s002.xls]

## Sheet: all
Female								Male
the reach distance of the right leg								the reach distance of the right leg
warm-up end	Anterior	(Reach distance/leg length)%	Posteromedial	(Reach distance/leg length)%	Posterolateral	(Reach distance/leg length)%		warm-up end	Anterior	(Reach distance/leg length)%	Posteromedial	(Reach distance/leg length)%	Posterolateral	(Reach distance/leg length)%
1	56.5	67.6647	74	88.6228	72.5	86.8263		1	62.2	65.4737	82.5	86.8421	71.5	75.2632
2	55.7	66.7066	73	87.4251	71.5	85.6287		2	63.5	66.8421	81	85.2632	72.1	75.8947
3	57.5	68.8623	70	83.8323	72	86.2275		3	63.5	66.8421	80.8	85.0526	70	73.6842
4	56	67.0659	71	85.0299	71.8	85.988		4	62.5	65.7895	81.5	85.7895	72	75.7895
5	56.7	67.9042	73	87.4251	72	86.2275		5	63	66.3158	80	84.2105	70	73.6842
6	57	68.2635	72	86.2275	71.6	85.7485		6	63.4	66.7368	81	85.2632	72.2	76
mean	56.5667	67.7445	72.1667	86.4271	71.9	86.1078		mean	63.0167	66.3333	81.1333	85.4035	71.3	75.0526
Phase Ⅰ								Phase Ⅰ
1	55.5	66.4671	72	86.2275	71.5	85.6287		1	61.7	64.9474	80	84.2105	70.5	74.2105
2	56.5	67.6647	71	85.0299	72	86.2275		2	62	65.2632	79.5	83.6842	70	73.6842
3	57.1	68.3832	70.5	84.4311	71	85.0299		3	63	66.3158	80.5	84.7368	71	74.7368
4	56	67.0659	71.5	85.6287	71.5	85.6287		4	62	65.2632	79.7	83.8947	71.5	75.2632
5	57	68.2635	73	87.4251	72	86.2275		5	63	66.3158	80.4	84.6316	71.8	75.5789
6	55.2	66.1078	70	83.8323	71	85.0299		6	62.2	65.4737	81	85.2632	72	75.7895
mean	56.2167	67.3253	71.3333	85.4291	71.5	85.6287		mean	62.3167	65.5965	80.1833	84.4035	71.1333	74.8772
Phase Ⅱ								Phase Ⅱ
1	55	65.8683	72	86.2275	69	82.6347		1	60.5	63.6842	73	76.8421	69.5	73.1579
2	56	67.0659	70.5	84.4311	68.5	82.0359		2	61.5	64.7368	76	80	71.6	75.3684
3	56.5	67.6647	72	86.2275	70	83.8323		3	60.5	63.6842	76.5	80.5263	70.5	74.2105
4	56	67.0659	71.5	85.6287	69.4	83.1138		4	61.5	64.7368	76.3	80.3158	71	74.7368
5	55.8	66.8263	70.7	84.6707	70	83.8323		5	62.4	65.6842	75	78.9474	71.5	75.2632
6	56.1	67.1856	70	83.8323	68.6	82.1557		6	63	66.3158	74.2	78.1053	70.1	73.7895
mean	55.9	66.9461	71.1167	85.1697	69.25	82.9341		mean	61.5667	64.807	75.1667	79.1228	70.7	74.4211
Phase Ⅲ								Phase Ⅲ
1	56	67.0659	71	85.0299	67.5	80.8383		1	59	62.1053	73	76.8421	70.5	74.2105
2	57	68.2635	70.5	84.4311	68	81.4371		2	61	64.2105	75.5	79.4737	69	72.6316
3	55.5	66.4671	71.6	85.7485	69.5	83.2335		3	61.5	64.7368	74.5	78.4211	71.4	75.1579
4	55	65.8683	68.5	82.0359	68.5	82.0359		4	61.8	65.0526	74	77.8947	70.2	73.8947
5	56.5	67.6647	72.5	86.8263	67.9	81.3174		5	60	63.1579	75.2	79.1579	70.5	74.2105
6	55	65.8683	72	86.2275	70	83.8323		6	61.5	64.7368	73.6	77.4737	71	74.7368
mean	55.8333	66.8663	71.0167	85.0499	68.5667	82.1158		mean	60.8	64	74.3	78.2105	70.4333	74.1404
the reach distance of the left leg								the reach distance of the left leg
warm-up end	Anterior	(Reach distance/leg length)%	Posterolateral	(Reach distance/leg length)%	Posteromedial	(Reach distance/leg length)%		warm-up end	Anterior	(Reach distance/leg length)%	Posterolateral	(Reach distance/leg length)%	Posteromedial	(Reach distance/leg length)%
1	61	72.619	76	90.4762	72.5	86.3095		1	64	67.3684	70.5	74.2105	80.5	84.7368
2	59.7	71.0714	76.5	91.0714	73.5	87.5		2	61	64.2105	74	77.8947	84.5	88.9474
3	61	72.619	75.7	90.119	73.5	87.5		3	62.5	65.7895	72	75.7895	83.5	87.8947
4	60	71.4286	75.9	90.3571	73	86.9048		4	62.8	66.1053	71	74.7368	81.6	85.8947
5	59.8	71.1905	76.2	90.7143	73.2	87.1429		5	63	66.3158	70.5	74.2105	82.5	86.8421
6	60	71.4286	76	90.4762	72.8	86.6667		6	61.8	65.0526	72	75.7895	82	86.3158
mean	60.25	71.7262	76.05	90.5357	73.0833	87.004		mean	62.5167	65.807	71.6667	75.4386	82.4333	86.7719
Phase Ⅰ								Phase Ⅰ
1	59.5	70.8333	74.5	88.6905	69	82.1429		1	63	66.3158	70	73.6842	79.5	83.6842
2	59.7	71.0714	73.5	87.5	70.5	83.9286		2	60.5	63.6842	71.5	75.2632	81	85.2632
3	60.5	72.0238	72	85.7143	70	83.3333		3	61.5	64.7368	71.5	75.2632	82	86.3158
4	59	70.2381	72.5	86.3095	70.1	83.4524		4	62	65.2632	70.6	74.3158	81.5	85.7895
5	59.8	71.1905	73	86.9048	69.5	82.7381		5	62.6	65.8947	71.4	75.1579	80	84.2105
6	60	71.4286	73.8	87.8571	69	82.1429		6	61.5	64.7368	72	75.7895	82	86.3158
mean	59.75	71.131	73.2167	87.1627	69.6833	82.9563		mean	61.85	65.1053	71.1667	74.9123	81	85.2632
Phase Ⅱ								Phase Ⅱ
1	56	66.6667	69.5	82.7381	69.5	82.7381		1	60.5	63.6842	63.5	66.8421	71.5	75.2632
2	57	67.8571	70.5	83.9286	69.7	82.9762		2	61	64.2105	67	70.5263	77.5	81.5789
3	57.5	68.4524	69	82.1429	69	82.1429		3	62.5	65.7895	66.5	70	77	81.0526
4	56.2	66.9048	70	83.3333	69.5	82.7381		4	62	65.2632	64.1	67.4737	75	78.9474
5	56	66.6667	69.8	83.0952	69.6	82.8571		5	61.8	65.0526	63.5	66.8421	76.5	80.5263
6	56	66.6667	70.2	83.5714	69	82.1429		6	62.4	65.6842	64	67.3684	72.6	76.4211
mean	56.45	67.2024	69.8333	83.1349	69.3833	82.5992			61.7	64.9474	64.7667	68.1754	75.0167	78.9649
Phase Ⅲ								Phase Ⅲ
1	55	65.4762	69.5	82.7381	69	82.1429		1	61.3	64.5263	61	64.2105	75	78.9474
2	56.5	67.2619	70	83.3333	69.4	82.619		2	61	64.2105	62.5	65.7895	75.5	79.4737
3	56	66.6667	69	82.1429	69.5	82.7381		3	62	65.2632	66	69.4737	74.5	78.4211
4	55.6	66.1905	69	82.1429	69.2	82.381		4	60	63.1579	64	67.3684	74.6	78.5263
5	56.4	67.1429	69.9	83.2143	69.5	82.7381		5	61.5	64.7368	65.2	68.6316	75.2	79.1579
6	55	65.4762	69.8	83.0952	69.3	82.5		6	60.7	63.8947	66	69.4737	75	78.9474
mean	55.75	66.369	69.5333	82.7778	69.3167	82.5198		mean	61.0833	64.2982	64.1167	67.4912	74.9667	78.9123
