# Supplementary material for: Effects of table tennis multi-ball training on dynamic posture control
Source: PeerJ. 2019 Jan 16;6:e6262. doi: 10.7717/peerj.6262 (PMC6339480; doi:10.7717/peerj.6262)
Supplement: Data S3 [file peerj-07-6262-s003.xls]

## Sheet: Sheet1
Male								Female
Left leg support								Left leg support
	anterior		posteromedial		posterolateral				anterior		posteromedial		posterolateral
warm-up end	COP length-X	COP length-Y	COP length-X	COP length-Y	COP length-X	COP length-Y		warm-up end	COP length-X	COP length-Y	COP length-X	COP length-Y	COP length-X	COP length-Y
1	1.6	5.6	1.7	4.6	1.7	5.8		1	0.9	3.1	1.2	4.2	1.3	3.4
2	1.2	5.5	2	4.5	1.5	4.6		2	1.5	2.7	1	3.8	1.5	3.2
3	1.6	5.4	1.6	4.8	2.3	5.7		3	0.7	2.4	0.9	3.6	1.1	2.9
4	1.4	5.5	1.9	4.7	1.6	5.5		4	1.2	2.5	1.3	4.1	0.9	3.1
5	1.5	5.4	1.6	4.7	1.4	4.3		5	1.4	3	1.2	4	0.8	3.3
6	1.7	5.5	2.1	4.5	2.1	5.8		6	0.8	2.8	1.1	3.3	1.2	3.5
Mean	1.5	5.48333	1.81667	4.63333	1.76667	5.28333		Mean	1.08333	2.75	1.11667	3.83333	1.13333	3.23333
Phase Ⅰ								Phase Ⅰ
1	1.8	5.4	1.8	4.5	1.8	5.7		1	1.2	2.6	1.3	3.8	0.8	3.2
2	1.6	4.9	1.6	4.6	1.6	4.8		2	0.8	2.4	1.1	4	1.2	2.8
3	1.7	5.2	1.7	4.7	2.3	5.7		3	0.7	2.5	0.9	3.7	1.5	3.5
4	1.6	5.7	2	4.5	2.3	5.6		4	1.6	2.8	1.2	4.1	1.6	3.4
5	1.6	4.8	2.3	4.4	1.9	4.6		5	1.4	3.3	1.4	3.5	1.5	2.8
6	1.7	4.7	1.7	4.6	1.6	4		6	1.5	2.5	1.3	3.6	0.9	3.1
Mean	1.66667	5.11667	1.85	4.55	1.91667	5.06667		Mean	1.2	2.68333	1.2	3.78333	1.25	3.13333
Phase Ⅱ								Phase Ⅱ
1	2.8	3.6	2.7	3.7	1.5	5.4		1	1.6	2.8	1.6	3.6	2.1	1.9
2	3	3.8	2.4	3.5	1.4	4.3		2	1.5	2.6	1.1	3.8	1.8	1.7
3	2.4	2.6	3	3.3	3	4.2		3	0.8	3	1.6	3.7	1.6	2.3
4	1.9	3	2.8	3.1	2.5	5.6		4	1.6	2.4	0.9	4	1.5	2.5
5	2.7	3.1	2.6	3.6	1.6	5.7		5	0.6	2.5	1.7	3.6	2.2	1.6
6	2.9	4	2.9	3.7	3	4.2		6	1.7	2.6	1.3	3.4	1.7	2.5
Mean	2.61667	3.35	3.3	3.48333	2.16667	4.9		Mean	1.3	2.65	1.36667	3.68333	1.81667	2.08333
Phase Ⅲ								Phase Ⅲ
1	2.4	2.8	2.2	2.9	1.5	5.6		1	1.5	2.7	1.2	3.8	1.3	2.5
2	1.8	2.6	1.8	3.5	2.1	4.3		2	1.6	2.6	1.5	3.4	1.2	2.3
3	2.2	2.6	2.2	3.3	2.3	5.5		3	0.8	2.2	1.4	3.9	1.6	2.1
4	1.8	2.3	2.6	3	2.1	5.1		4	0.9	2.4	1.6	3.4	1.4	1.8
5	1.9	2.5	1.6	3.1	1.9	4.2		5	1	2.3	0.9	3.8	1.5	2.4
6	2.1	2.6	2.3	3.3	1.8	4.6		6	1.5	2.7	1.3	3.5	1.2	2.1
Mean	2.03333	2.56667	2.11667	3.18333	1.95	4.88333		Mean	1.21667	2.48333	1.31667	3.63333	1.36667	2.2
Male								Female
Right leg support								Right leg support
	anterior		posteromedial		posterolateral				anterior		posteromedial		posterolateral
warm-up end	COP length-X	COP length-Y	COP length-X	COP length-Y	COP length-X	COP length-Y		warm-up end	COP length-X	COP length-Y	COP length-X	COP length-Y	COP length-X	COP length-Y
1	1.6	6.1	1.7	4.5	1.1	4.7		1	1.1	3.1	0.8	4.3	0.9	2.9
2	1.5	5.5	1.6	4	1.3	5		2	0.8	2.7	0.7	3.9	1.3	3
3	1.4	5.6	1.6	4.3	1.4	4.6		3	1.4	2.6	1.2	3.7	1.2	2.5
4	1.5	6.2	1.7	4.6	1.2	5.1		4	1.3	2.8	1.4	4.1	0.8	2.6
5	1.5	5	1.5	4.7	1.1	4.5		5	0.9	2.9	1.1	4.4	1.4	2.4
6	1.5	6.2	1.6	4.2	1.2	4.5		6	0.7	3.2	1.2	4.2	1.2	2.7
Mean	1.5	5.76667	1.61667	4.38333	1.21667	4.73333		Mean	1.03333	2.88333	1.06667	4.1	1.13333	2.68333
Phase Ⅰ								Phase Ⅰ
1	1.6	5.5	1.8	4.4	1.4	4.5		1	0.8	2.8	2.1	4.2	2	1.9
2	1.8	6.2	1.6	4.1	1.3	4.3		2	1.2	2.5	1.8	3.4	1.8	2.3
3	1.5	5.5	1.6	4.5	1.1	4.1		3	1.4	2.6	1.7	2.9	2.2	2
4	1.4	5.1	1.5	4.1	1.2	4.7		4	1.3	3	2.2	2.7	1.7	2.4
5	1.5	6.1	2	4	1.2	4.6		5	0.8	2.6	2.4	2.5	1.9	1.8
6	1.7	5.3	1.7	4.3	1.4	4.4		6	1.2	3.1	1.8	4.1	1.6	2.2
Mean	1.58333	5.61667	1.7	4.23333	1.26667	4.43333		Mean	1.11667	2.76667	2	3.3	1.86667	2.1
Phase Ⅱ								Phase Ⅱ
1	1.8	5.6	2.3	3.4	1.7	3.1		1	1.6	2.4	1.9	3.1	1.7	1.8
2	1.5	5.7	2.5	3.3	1.5	2.8		2	1.5	2.6	1.8	2.8	1.5	1.6
3	1.4	5.6	2.1	3.2	1.6	3.4		3	1.4	2.3	1.6	2.6	2	2.1
4	1.6	5.5	1.8	2.8	2.4	3.2		4	1.5	2.5	2.1	3.4	1.5	1.7
5	1.7	5.4	2.4	2.6	2	2.7		5	1.4	2.1	1.8	3	1.5	1.5
6	1.6	5.7	2.7	3.7	2.2	2.6		6	1.4	1.9	1.7	2.6	1.6	1.4
Mean	1.6	5.58333	2.3	3.06	1.9	2.96667		Mean	1.46667	2.3	1.81667	2.91667	1.63333	1.68333
Phase Ⅲ								Phase Ⅲ
1	2.4	5.2	1.6	2.4	1.6	2.4		1	1.6	1.9	1.7	2.8	1.5	1.8
2	2.6	4.3	2.1	2.1	1.4	1.9		2	1.3	2.4	1.5	3	1.7	1.6
3	2.5	4.1	2.3	3.3	1.6	1.8		3	1.5	2.2	1.5	2.9	1.3	1.2
4	2.4	4.9	1.7	3.5	1.5	1.6		4	1.6	1.8	1.4	2.8	1.2	1.4
5	2.5	5.5	1.6	2.6	1.4	2.4		5	1.7	2.4	2.1	2.5	1.5	1.2
6	2.5	5.1	1.5	2.5	1.3	2.6		6	1.5	2.3	1.8	2.4	1.4	1.5
Mean	2.48333	4.85	1.8	2.73333	1.46667	2.11667		Mean	1.53333	2.16667	1.66667	2.73333	1.43333	1.45
